# Supplementary material for: Anticoagulation Control and Major Adverse Clinical Events in Patients with Operated Valvular Heart Disease with and without Atrial Fibrillation Receiving Vitamin K Antagonists
Source: J Clin Med. 2023 Feb 1;12(3):1141. doi: 10.3390/jcm12031141 (PMC9917463; doi:10.3390/jcm12031141)
Supplement: Supplementary file 1 [file jcm-12-01141-s001.zip]

Archive with 1 entries (1 files):
- jcm-2148589-supplementary.pdf
